# Supplementary material for: Selective Magnetic Field Generation Method for Effective Manipulation of Two-Dimensional Magnetic Microrobots Using a Triad of Electromagnetic Coils
Source: Micromachines (Basel). 2026 Mar 10;17(3):337. doi: 10.3390/mi17030337 (PMC13029549; doi:10.3390/mi17030337)
Supplement: Supplementary file 1 [file micromachines-17-00337-s001.zip]

Archive with 2 entries (1 files):
- micromachines-4176184-supplementary/
- micromachines-4176184-supplementary/Supplementary Video S1.mp4
